# Supplementary material for: Cross-scale drivers of soil fungal diversity in fragmented forests of southwestern China
Source: Commun Biol. 2025 Nov 26;8:1689. doi: 10.1038/s42003-025-09091-8 (PMC12658136; doi:10.1038/s42003-025-09091-8)
Supplement: Supplementary file 4 — Supplementary Data 1 [file 42003_2025_9091_MOESM4_ESM.xlsx]

## Sheet: Sheet1
Functional guilld	Predictors	Estimate	se	t	p	%	Estimate	se	t	p	%	Estimate	se	t	p	%	Estimate	se	t	p	%
Ectomycorrhizal		Richness (AICc = 117.00 )					Shannon (AICc = 130.18)					Composition (AICc = 114.41)					Abundance (AICc = 117.53)
	Soil PC1	-0.256	0.208	-1.229	0.236	16.15	0.356	0.283	1.259	0.228	30.22	0.263	0.194	1.355	0.193	23.07	-0.151	0.209	-0.723	0.481	23.21
	Tree composition	0.565	0.177	3.196	0.005	59.99	-0.274	0.247	-1.107	0.283	17.4	-0.738	0.165	-4.471	<0.001	69.61	0.569	0.179	3.181	0.005	59.32
	Tree richness	-0.159	0.134	-1.188	0.256	2.57	-0.345	0.196	-1.762	0.094	36.4	-0.082	0.125	-0.651	0.525	-0.34	0.023	0.138	0.17	0.867	-1.14
	Elevation	0.203	0.222	0.915	0.372	6.41	-0.219	0.32	-0.684	0.503	1.24	-0.346	0.207	-1.669	0.112	4.52	0.022	0.226	0.097	0.923	0.94
	Slope	-0.076	0.158	-0.479	0.638	3.49	-0.231	0.222	-1.039	0.313	1.54	-0.189	0.147	-1.283	0.215	2.07	0.074	0.16	0.46	0.651	-0.43
	Patch size	0.053	0.18	0.291	0.774	-0.37	-0.398	0.26	-1.527	0.144	13.5	-0.07	0.169	-0.414	0.684	-0.47	0.305	0.184	1.657	0.115	5.3
	Edge distance	-0.151	0.164	-0.921	0.37	0.62	0.142	0.223	0.638	0.533	0.47	0.099	0.153	0.645	0.527	-0.15	-0.254	0.164	-1.545	0.142	3.52
	Mean area	0.204	0.17	1.2	0.269	9.56	0.136	0.263	0.518	0.613	-2.22	-0.032	0.16	-0.198	0.848	2.04	0.162	0.178	0.911	0.391	9.41
	Patch richness	-0.048	0.171	-0.283	0.781	1.57	-0.269	0.25	-1.078	0.295	1.45	-0.155	0.16	-0.969	0.347	-0.34	0.015	0.175	0.085	0.933	-0.14
Foliar endophyte		Richness (AICc = 119.62)					Shannon (AICc = 126.73)					Composition (AICc = 116.32)					Abundance (AICc = 125.57)
	Soil PC1	-0.333	0.22	-1.516	0.148	3.49	-0.041	0.252	-0.164	0.872	8.22	-0.363	0.189	-1.923	0.078	2.62	-0.332	0.224	-1.48	0.169	2.19
	Tree composition	-0.779	0.191	-4.088	0.001	59.57	-0.55	0.229	-2.399	0.027	52.25	-0.634	0.169	-3.747	0.002	42.11	-0.575	0.214	-2.689	0.016	20
	Tree richness	0.165	0.143	1.152	0.287	5.18	0.021	0.151	0.137	0.893	0.83	0.329	0.136	2.413	0.026	18.01	-0.074	0.16	-0.462	0.652	1.47
	Elevation	0.064	0.241	0.266	0.793	0.87	0.037	0.301	0.125	0.902	3.45	0.214	0.224	0.956	0.351	2.24	-0.014	0.293	-0.049	0.961	0.65
	Slope	-0.05	0.168	-0.298	0.77	2.44	0.068	0.182	0.373	0.715	5.05	0.209	0.151	1.379	0.187	5.82	-0.271	0.178	-1.523	0.155	6.12
	Patch size	-0.001	0.201	-0.003	0.998	-1.4	-0.294	0.278	-1.058	0.308	-2.81	0.046	0.183	0.25	0.805	0.07	-0.156	0.261	-0.596	0.562	3.19
	Edge distance	0.153	0.174	0.88	0.393	1.48	0.424	0.204	2.075	0.053	11.97	0.231	0.149	1.546	0.145	3.72	0.185	0.184	1.004	0.335	1.85
	Mean area	-0.465	0.196	-2.374	0.05	28.4	-0.067	0.277	-0.24	0.813	-0.44	-0.421	0.189	-2.227	0.042	22.76	-0.677	0.265	-2.555	0.022	63.25
	Patch richness	-0.143	0.187	-0.766	0.454	-0.05	-0.398	0.225	-1.765	0.094	21.49	0.252	0.175	1.438	0.167	2.65	-0.217	0.222	-0.976	0.342	1.27
Plant pathogen		Richness (AICc = 109.54)					Shannon (AICc = 116.12)					Composition (AICc = 84.87)					Abundance (AICc = 123.36)
	Soil PC1	0.331	0.171	1.94	0.068	20.76	0.239	0.177	1.35	0.201	8.54	0.092	0.079	1.175	0.263	11.6	0.309	0.246	1.255	0.225	18.89
	Tree composition	-0.674	0.147	-4.601	<0.001	65.02	-0.408	0.164	-2.484	0.023	29.76	-0.733	0.074	-9.896	<0.001	70.03	-0.456	0.211	-2.166	0.044	41.69
	Tree richness	0.262	0.108	2.428	0.026	9.1	0.558	0.133	4.189	0.001	18.89	0.118	0.052	2.271	0.045	0.46	-0.1	0.156	-0.64	0.53	0.76
	Elevation	-0.163	0.183	-0.891	0.385	2.39	0.199	0.225	0.885	0.387	2.09	-0.056	0.101	-0.557	0.584	2.24	-0.44	0.264	-1.67	0.112	6.84
	Slope	0.027	0.128	0.208	0.838	3.09	0.303	0.144	2.102	0.054	9.2	0.188	0.06	3.154	0.007	7.95	-0.201	0.185	-1.089	0.29	1.36
	Patch size	0.005	0.153	0.03	0.976	-0.65	0.116	0.184	0.63	0.536	-0.6	-0.067	0.094	-0.715	0.486	-0.48	-0.035	0.22	-0.16	0.875	-0.39
	Edge distance	0.023	0.135	0.171	0.866	-0.63	-0.047	0.141	-0.33	0.746	-0.51	0.027	0.065	0.424	0.678	0.28	0.148	0.194	0.759	0.457	-0.06
	Mean area	-0.006	0.145	-0.042	0.968	0.3	0.169	0.194	0.873	0.394	0.05	-0.224	0.093	-2.397	0.029	7.84	-0.382	0.208	-1.834	0.096	27.37
	Patch richness	0.078	0.141	0.551	0.589	0.62	0.844	0.174	4.838	<0.001	32.59	0.012	0.075	0.163	0.872	0.08	-0.348	0.203	-1.714	0.104	3.55
Animal parasite		Richness (AICc = 117.71)					Shannon (AICc = 122.62)					Composition (AICc = 92.04)					Abundance (AICc = 115.08)
	Soil PC1	0.023	0.213	0.106	0.917	12.52	-0.212	0.17	-1.245	0.252	3.06	0.149	0.108	1.37	0.187	16.32	0.356	0.199	1.79	0.089	30.83
	Tree composition	-0.569	0.18	-3.159	0.005	53.78	-0.498	0.18	-2.761	0.015	68.19	-0.768	0.092	-8.386	<0.001	68.59	-0.369	0.168	-2.199	0.041	39.99
	Tree richness	0.325	0.135	2.4	0.027	11.98	0.59	0.113	5.222	0.002	21.08	0.155	0.069	2.244	0.037	2.14	0.2	0.126	1.583	0.13	2.4
	Elevation	0.33	0.225	1.465	0.159	2.61	0.331	0.273	1.211	0.242	3.53	0.02	0.115	0.172	0.865	1.06	0.161	0.21	0.768	0.452	3.72
	Slope	0.306	0.16	1.909	0.072	15.71	0.322	0.129	2.485	0.04	5.86	0.055	0.082	0.673	0.509	5.22	0.277	0.15	1.848	0.08	14.29
	Patch size	0.103	0.183	0.56	0.582	0.26	-0.117	0.293	-0.399	0.697	-2.89	0.007	0.093	0.071	0.945	-0.31	-0.03	0.171	-0.178	0.861	-0.64
	Edge distance	-0.074	0.168	-0.443	0.663	-0.51	0.053	0.152	0.348	0.735	1.14	-0.055	0.085	-0.648	0.525	0.45	0.054	0.156	0.343	0.736	-0.81
	Mean area	-0.233	0.17	-1.367	0.188	4.06	-0.061	0.254	-0.24	0.813	-0.86	-0.206	0.087	-2.372	0.028	6.4	-0.353	0.159	-2.219	0.039	9.74
	Patch richness	0.104	0.173	0.6	0.556	-0.4	0.041	0.18	0.229	0.823	0.89	0.076	0.088	0.867	0.397	0.13	-0.063	0.161	-0.394	0.698	0.49
Mycoparasite		Richness (AICc = 121.75)					Shannon (AICc = 114.33)					Composition (AICc = 104.56)					Abundance (AICc = 131.15)
	Soil PC1	0.005	0.228	0.021	0.984	20.41	0.283	0.184	1.54	0.143	32.98	0.165	0.145	1.134	0.274	28.16	-0.272	0.303	-0.897	0.381	17.96
	Tree composition	-0.795	0.199	-4.005	0.001	67.01	-0.6	0.166	-3.605	0.002	44.57	-0.715	0.13	-5.518	<0.001	53.26	0.086	0.256	0.337	0.74	17.38
	Tree richness	-0.006	0.157	-0.038	0.97	-1.21	-0.101	0.111	-0.91	0.38	2.89	0.079	0.089	0.887	0.393	-0.08	0.138	0.193	0.716	0.483	5.68
	Elevation	0.258	0.256	1.009	0.327	4.97	0.101	0.216	0.466	0.647	2.08	0.296	0.165	1.791	0.09	4.3	0.195	0.321	0.609	0.55	1.82
	Slope	-0.069	0.178	-0.388	0.703	3.31	0.082	0.134	0.612	0.551	7.82	0.171	0.107	1.608	0.133	8.91	-0.06	0.228	-0.262	0.796	5.93
	Patch size	-0.054	0.208	-0.261	0.797	-0.39	0.349	0.198	1.769	0.099	9.55	0.194	0.147	1.313	0.216	5.11	-0.202	0.261	-0.774	0.448	2.97
	Edge distance	-0.212	0.179	-1.183	0.264	2.1	-0.2	0.148	-1.345	0.196	0.75	-0.036	0.116	-0.308	0.762	-0.18	0.029	0.239	0.121	0.905	-0.8
	Mean area	0.32	0.208	1.536	0.176	4.41	0.059	0.197	0.298	0.771	-0.08	-0.025	0.146	-0.17	0.869	0.08	0.514	0.243	2.119	0.048	35.79
	Patch richness	0.118	0.199	0.594	0.562	-0.61	0.034	0.163	0.208	0.837	-0.56	0.069	0.127	0.547	0.591	0.43	0.395	0.246	1.607	0.125	13.27
Wood saprotroph		Richness (AICc = 117.38)					Shannon (AICc = 120.68)					Composition (AICc = 103.64)					Abundance (AICc = 127.85)
	Soil PC1	0.345	0.196	1.761	0.123	24.19	-0.149	0.196	-0.757	0.471	4.81	-0.023	0.139	-0.165	0.871	10.11	0.272	0.144	1.893	0.149	20.16
	Tree composition	-0.634	0.175	-3.629	0.002	66.91	-0.747	0.184	-4.06	0.001	53.69	-0.84	0.126	-6.687	<0.001	67.53	-0.039	0.184	-0.212	0.836	2.76
	Tree richness	0.207	0.14	1.473	0.157	1.74	0.615	0.149	4.123	0.001	35	0.35	0.084	4.159	0.001	9.65	-0.227	0.113	-2.009	0.136	26.01
	Elevation	-0.172	0.23	-0.747	0.465	0.54	0.315	0.253	1.241	0.23	1.05	0.225	0.163	1.38	0.184	0.57	-0.505	0.272	-1.856	0.098	8.1
	Slope	-0.06	0.157	-0.381	0.71	3.52	0.163	0.16	1.014	0.337	4.71	0.136	0.101	1.347	0.201	6.04	-0.282	0.109	-2.589	0.091	18.26
	Patch size	0.015	0.187	0.081	0.936	-0.92	-0.007	0.208	-0.035	0.972	-0.78	-0.001	0.149	-0.01	0.992	-0.57	-0.132	0.274	-0.484	0.637	-0.09
	Edge distance	-0.094	0.155	-0.605	0.562	1.71	0.003	0.157	0.018	0.986	-1.2	-0.172	0.112	-1.536	0.143	2.73	0.003	0.125	0.021	0.984	2.76
	Mean area	-0.058	0.193	-0.3	0.771	1.97	-0.031	0.219	-0.14	0.891	0.54	-0.11	0.148	-0.744	0.47	3.72	0.346	0.253	1.364	0.192	9.04
	Patch richness	-0.088	0.18	-0.487	0.632	0.33	0.275	0.196	1.403	0.177	2.2	0.115	0.123	0.932	0.363	0.22	-0.243	0.18	-1.354	0.23	13.01
Litter saprotroph		Richness (AICc = 103.09)					Shannon (AICc = 119.67)					Composition (AICc = 97.80)					Abundance (AICc = 127.88)
	Soil PC1	0.03	0.144	0.206	0.839	5.1	0.28	0.208	1.352	0.201	8.63	0.14	0.125	1.12	0.279	19.67	0.103	0.173	0.596	0.569	6.64
	Tree composition	-0.706	0.123	-5.72	<0.001	58.75	-0.302	0.19	-1.592	0.13	30.69	-0.798	0.107	-7.485	<0.001	70.17	-0.238	0.196	-1.219	0.241	18.82
	Tree richness	0.294	0.091	3.214	0.005	10.41	0.523	0.129	4.053	0.012	22.95	-0.037	0.082	-0.448	0.661	-0.03	-0.032	0.138	-0.229	0.825	-1.36
	Elevation	0.048	0.154	0.312	0.759	0.06	-0.168	0.25	-0.674	0.509	-0.33	-0.032	0.134	-0.237	0.816	1.78	0.1	0.293	0.339	0.739	3.07
	Slope	0.039	0.109	0.356	0.726	3.79	0.086	0.153	0.565	0.585	0.77	0.005	0.095	0.052	0.959	4.46	0.133	0.135	0.983	0.365	3.65
	Patch size	-0.151	0.128	-1.176	0.271	2.5	0.499	0.229	2.174	0.052	25.99	0.074	0.109	0.681	0.505	-0.02	-0.712	0.263	-2.707	0.014	69.19
	Edge distance	-0.125	0.114	-1.098	0.286	5.01	0.21	0.169	1.248	0.232	4.94	-0.088	0.098	-0.891	0.386	0.63	0.072	0.145	0.499	0.63	-0.93
	Mean area	-0.344	0.121	-2.836	0.04	9.89	-0.333	0.229	-1.452	0.171	7.26	-0.17	0.104	-1.626	0.15	3.71	0.1	0.26	0.384	0.706	-1.32
	Patch richness	-0.234	0.119	-1.971	0.067	4.48	0.012	0.188	0.062	0.951	-0.9	-0.067	0.104	-0.65	0.525	-0.36	-0.112	0.204	-0.551	0.593	2.25
Soil saprotroph		Richness (AICc = 129.56)					Shannon (AICc = 127.34)					Composition (AICc = 113.64)					Abundance (AICc = 132.13)
	Soil PC1	-0.016	0.291	-0.055	0.957	11.02	0.176	0.256	0.687	0.504	7.68	-0.384	0.191	-2.006	0.059	32.58	-0.149	0.311	-0.48	0.637	7.77
	Tree composition	-0.496	0.246	-2.016	0.058	30.31	-0.466	0.228	-2.047	0.056	47.47	0.425	0.162	2.63	0.017	38.84	0.018	0.263	0.069	0.946	1.33
	Tree richness	0.391	0.185	2.114	0.048	35.85	0.335	0.182	1.836	0.082	7.29	0.202	0.122	1.661	0.113	7.32	0.023	0.198	0.118	0.907	-1.01
	Elevation	0.422	0.308	1.371	0.187	16.85	-0.232	0.299	-0.778	0.446	5.8	0.044	0.202	0.218	0.829	1.1	0.788	0.329	2.394	0.027	67.55
	Slope	-0.107	0.219	-0.488	0.631	2.22	0.35	0.204	1.712	0.105	19.14	-0.221	0.144	-1.531	0.142	18.05	0.056	0.234	0.237	0.815	3.69
	Patch size	-0.224	0.25	-0.893	0.383	4.03	-0.029	0.243	-0.119	0.906	0.31	0.026	0.165	0.159	0.876	0.33	-0.293	0.268	-1.093	0.288	9.53
	Edge distance	-0.054	0.229	-0.234	0.818	-0.22	0.344	0.202	1.701	0.11	8.71	0.047	0.151	0.309	0.76	0.03	-0.077	0.245	-0.313	0.757	1.14
	Mean area	0.098	0.233	0.421	0.678	-0.6	-0.074	0.25	-0.297	0.771	1.42	-0.005	0.153	-0.033	0.974	-0.82	-0.153	0.249	-0.613	0.547	1.48
	Patch richness	0.11	0.236	0.464	0.648	0.55	0.192	0.233	0.821	0.422	2.17	0.191	0.155	1.231	0.234	2.57	-0.075	0.252	-0.297	0.77	8.52
Unspecified saprotroph		Richness (AICc = 126.44)					Shannon (AICc = 136.38)					Composition (AICc = 97.70)					Abundance (AICc = 129.44)
	Soil PC1	-0.321	0.268	-1.198	0.246	7.25	0.094	0.348	0.27	0.79	8.27	0.003	0.105	0.026	0.981	14.75	0.058	0.29	0.199	0.844	11.22
	Tree composition	-0.473	0.227	-2.087	0.051	37.34	-0.392	0.294	-1.333	0.198	47.05	0.876	0.101	8.66	<0.001	68.63	-0.064	0.245	-0.262	0.796	5.97
	Tree richness	0.051	0.17	0.3	0.768	-1.11	-0.032	0.221	-0.145	0.886	-1.85	-0.114	0.077	-1.472	0.203	1.75	-0.007	0.184	-0.039	0.97	2.33
	Elevation	0.497	0.283	1.755	0.096	5.3	-0.359	0.368	-0.974	0.342	18.08	-0.462	0.14	-3.295	0.004	6.49	0.468	0.307	1.526	0.143	13.84
	Slope	0.385	0.202	1.909	0.071	14.65	-0.113	0.262	-0.432	0.67	1.54	-0.02	0.084	-0.238	0.827	3.14	0.257	0.218	1.174	0.255	2.6
	Patch size	0.198	0.231	0.859	0.401	5.62	-0.302	0.299	-1.009	0.326	13.71	-0.096	0.123	-0.777	0.467	0.29	0.444	0.25	1.778	0.091	27.11
	Edge distance	0.156	0.211	0.74	0.468	7.25	0.225	0.274	0.822	0.421	3.34	0.166	0.086	1.933	0.115	1.51	0.041	0.228	0.178	0.861	8.24
	Mean area	-0.293	0.214	-1.368	0.187	9.44	-0.024	0.278	-0.087	0.931	8.47	0.007	0.126	0.055	0.957	0.84	-0.052	0.232	-0.225	0.825	0.05
	Patch richness	0.42	0.217	1.934	0.068	14.27	-0.158	0.282	-0.559	0.583	1.39	-0.381	0.107	-3.577	0.003	2.6	0.56	0.235	2.381	0.028	28.64
